# Supplementary material for: Contrasting processing tomato cultivars unlink yield and pollen viability under heat stress
Source: AoB Plants. 2021 Jul 17;13(4):plab046. doi: 10.1093/aobpla/plab046 (PMC8356174; doi:10.1093/aobpla/plab046)
Supplement: plab046_suppl_Supplementary_Table_S1 [file plab046_suppl_supplementary_table_s1.xlsx]

## Sheet: (A) average temprature
	Average temperature
	Upper Galilee		Volcani		Eden
Day no.	Day (°C)	Night (°C)	Day (°C)	Night (°C)	Day (°C)	Night (°C)
1	32.6	22.73	31	20.28	19.3	13.89
2	32.2	23.35	25	20.48	20.1	14.63
3	31.5	23.07	22.3	19.93	19.9	13.63
4	29.1	21.14	23.6	19.78	21.2	14.03
5	30.7	20.47	23.7	18.23	19.6	14.13
6	31.2	20.9	23.8	18.03	19.9	12.52
7	31.1	21.34	25.9	19.58	19.8	12.57
8	30.4	24.48	31.9	23.68	23.6	15.57
9	28.9	22.33	38.4	27.1	25.7	16.43
10	27.6	21.04	32	26.13	23.6	17.92
11	27	19.93	29.8	23.78	23.6	15.68
12	26.7	20.07	30.4	23.38	25.4	16.01
13	26.9	20.83	35.4	25.78	28	19.48
14	28	20.77	28.7	24.5	22	19.27
15	28.4	21.68	27.9	22.43	21.1	14.63
16	29.2	21.56	29.7	22.85	26.2	17.15
17	31.9	21.93	26.9	22.03	27	19.58
18	34.9	24.75	26.7	22.6	23.1	21.37
19	32.8	24.26	26.3	23.48	21.4	20.01
20	31.5	22.53	26.5	23.55	18.3	15.11
21	32.2	21.68	26.9	22.2	21.2	14.75
22	29	21.28	26.8	22.03	24.4	16.48
23	28	22.11	26.6	21.5	25.4	17.28
24	27.8	21.52	26.4	21.73	21.5	16.46
25	29.4	21.33	26.7	22.33	26.7	17.1
26	29.5	19.93	26.9	22.28	28	19.99
27	34.7	25.1	27.3	22.58	28.5	19.06
28	31.3	25.93	27.8	22.63	28	19.28
29	29.4	23.5	28.9	24.63	23.5	18.17
30	30	22.55	29.6	24	21.8	15.73
31	29.5	22.29	28.6	23.5	17.1	15.89
32	30	21.93	30	23.53	20.1	16.04
33	30	20.88	28.2	23.8	22.4	16.54
34	30.3	20.03	26.9	23.53	25.4	17.82
35	30.4	22.33	27.7	23.63	26.2	18.97
36	30.5	22.38	28.8	22.75	25.6	18.07
37	31	23.34	30.2	22.75	26.7	18.91
38	32.4	23.71	36.6	24.08	28.6	18.94
39	32	23.27	29.1	25.38	30.7	20.54
40	29.2	24.31	28.3	23.68	27.8	20.34
41	28.8	22.93	29.3	24.25	25.3	18.87
42	30.6	22.56	28.8	24.2	23.8	18.48
43	31.7	22.83	28.5	23.85	22.5	18.11
44	31.2	23.9	29.7	23.88	24.1	16.98
45	31.1	23.73	29.3	24.3	28.1	19.34
46	31.8	23.58	28.9	23.95	21.1	18.99
47	32.5	23.33	28.6	24.48	19.7	14.99
48	33.3	23.72	29.1	24.58	20.7	16.25
49	32.5	22.45	29.9	24.05	24.2	19.21
50	32.5	21.75	29.5	24.33	26.7	19.83
51	31.3	23.06	28.8	25.2	29.8	21.14
52	31.4	24.51	28.5	24.6	31.3	23.74
53	30.9	25.49	28.9	24.4	32.2	26.86
54	30.3	23.58	28.9	24.4	33.7	25.02
55	32.4	25.37	28.5	24	32.1	25.47
56	32.2	24.23	29.3	23.85	28.5	23.43
57	32.7	23.35	30.5	24.93	26.4	23.67
58	31.8	24.53	30.5	26.05	25.4	23.23
59	32.7	24.56	31	25.63	21.3	19.65
60	31.8	23.04	30.4	24.85	25.2	18.76
61	31.3	23.77	30.4	24.83	26.9	20.99
62	30.7	24.43	29.7	25.1	27.9	22.43
63	31.7	25.88	30.2	25.58	25.4	21.35
64	33	25.48	29.9	25.98	25.7	20.36
65	33.4	24.22	30.3	25.4	26	20.78
66	35.6	25.05	30.5	26.7	27.2	20.32
67	32.3	26.44	30.5	25.95	30.4	21.95
68	31.6	26.33	30.9	25.35	35.7	25.08
69	30.8	26.39	30.5	26.08	37.7	29.27
70	31.1	26.17	30.5	25.6	37.8	29.33
71	31	24.74	30.8	25.33	35.2	27.47
72	31	24.68	30.3	26.15	34.2	26.32
73	30.8	25.76	30.7	26.43	33.2	26.81
74	31.3	26.7	30.4	26.05	33.3	25.46
75	32.1	26.06	31.6	26.58	31.2	23.66
76	31.9	24.93	32.2	26.45	31	24.08
77	31.6	24.66	35.5	26.05	31.8	24
78	31.6	25.31	30.9	26.8	31.2	24.53
79	31.4	25.94	30.5	25.98	30.3	25.44
80	31.6	25.51	30.3	26.68	30.4	23.98
81	32.6	26.38	30.4	25.83	29.3	22.83
82	32.9	25.43	30.2	25.48	29.2	22.66
83	32.5	24.66	30	25.83	29.5	22.53
84	32.4	24.22	30.2	25.83	29.3	23.82
85	31.8	25.08	30.4	26.88	29.8	23.34
86	31.1	25.73	30.9	27.3	29.9	23.27
87	31.5	24.46	30.9	26.95	30.8	23.87
88	31.7	23.17	30.7	26.2	32.4	25.5

## Sheet: (B) average humidity
	Average relative humidity, % daily
Day no.	Galilee	Volcani	Eden
1	39	52.8	76.9
2	43.6	70.4	76.7
3	52.3	72.8	78.8
4	61.4	69.8	75.6
5	48.2	65.9	76.9
6	50.7	73.5	73
7	56.4	71.4	71.5
8	57.5	46.3	57.7
9	64.7	21.3	47.8
10	65.5	46.1	63.5
11	68.4	59	60.7
12	67.4	55.6	50.8
13	65.1	34.3	42.9
14	65.1	60.5	59.1
15	67.1	64.9	59.4
16	67	46.8	50.6
17	59.6	66.8	54.7
18	50.3	68.3	66.5
19	57	70	57.8
20	54.1	68.9	74
21	51.2	68.1	69.8
22	60.4	68.6	61.3
23	66.3	68.9	54.7
24	73.1	66.4	69.8
25	72.1	67.8	50
26	64.7	68.9	27.7
27	40.6	69.9	36.5
28	52.5	72.4	41.7
29	61.7	72.8	62.8
30	62.5	73	65
31	61.5	72.1	80
32	63.9	71	77.9
33	66.5	68.1	69.7
34	62.5	70.4	64
35	61.7	72.1	63.7
36	63.5	67.4	66.7
37	63.7	55.8	59.7
38	60	43.1	45
39	58.7	66.8	37
40	58.6	65.4	52.5
41	60.2	60.4	60
42	60.3	64	62.9
43	63.3	65.9	57.1
44	64.1	63	57.1
45	64	63.1	54.4
46	62.7	64.3	74.4
47	55	66.1	86.5
48	54.2	68.6	81.3
49	50.9	70.6	73.8
50	54.9	68.4	69
51	57.5	56.5	56.1
52	61.1	57.3	43.5
53	56.6	60	34.8
54	64.2	63.5	38.4
55	63.4	66.1	40.2
56	57.8	66.4	57.6
57	57.2	73.3	56.7
58	58.4	71.3	59.7
59	57.3	69	73.5
60	59.9	69.5	68.3
61	60.2	67.8	61.9
62	62.9	68.9	56.8
63	63.2	63.8	60.3
64	57.9	58.8	63.7
65	52.4	65.1	62.5
66	46.4	71.3	65.6
67	58.5	67.1	56.4
68	58.5	68.8	33.8
69	58.5	69.6	23.1
70	59.6	68	24.3
71	62.9	66.9	34.8
72	62.3	65	33.4
73	61.3	63.4	39.7
74	64.3	68.6	44.3
75	66.8	69.3	53.7
76	66.5	62.1	43.5
77	63.9	51.3	49.6
78	63.4	65.5	52
79	62.1	63.8	57
80	65.2	61.6	60.2
81	62.6	64.4	61
82	62.7	64.3	62.5
83	62.2	64.3	54.4
84	61	65	55.1
85	59.7	69.9	61.4
86	61.5	70.5	61.8
87	63.8	69.6	60
88	62	68	53.1
