# Supplementary material for: Contrasting processing tomato cultivars unlink yield and pollen viability under heat stress
Source: AoB Plants. 2021 Jul 17;13(4):plab046. doi: 10.1093/aobpla/plab046 (PMC8356174; doi:10.1093/aobpla/plab046)
Supplement: plab046_suppl_Supplementary_Table_S2 [file plab046_suppl_supplementary_table_s2.xlsx]

## Sheet: Sheet1
Control				MCHS
AVG Themp (°C)		AVG %RH		AVG Themp (°C)		AVG %RH
day	night	day	night	day	night	day	night
24.3	20.1	40.8	58.4	27.6	27.5	42.9	62
24.5	20.4	39.9	63.3	29.9	27.9	39.4	64
23.3	20.2	48.8	60.6	25.7	20.4	51.3	83.9
22.6	19.9	55.1	62.1	22.2	20.5	60.3	88.5
23.9	19.5	50.4	54.2	26.1	20.1	52.2	70.8
23.7	19.6	51.5	54.2	22.3	20	55	69.5
23.8	19.6	50.2	52	22.4	20.1	51.8	62.5
24.3	19.7	47.2	57.7	22.4	20.1	45.8	63.7
23.5	19.6	51.4	55.9	22.3	20.1	50.6	62.8
22.7	19.6	59.6	56.6	21.6	20	59.5	63.4
23.4	19.6	56.2	55.3	22.3	20	54.5	63.9
24.5	19.7	44.7	56	22.7	20	41.6	62.7
24.6	20	45.8	57.4	22.9	20.2	41.9	62.7
24.3	19.9	45.1	56.3	23.5	20.3	42.6	63.3
24.6	19.9	45.7	57.3	24.3	20.3	43.1	65.6
24.4	19.8	48.1	58.2	24.1	20.2	46.3	65.8
24.5	20.1	45.8	57.4	24.2	20.6	43.7	66.4
24.3	20.1	48.1	58	24.3	20.5	46	63.8
23.7	20.1	52.7	57	23.8	20.6	52.6	66.9
24.5	20.2	50	62.3	25	20.7	49.5	69.1
22.6	20.3	65.1	58.7	23.6	20.9	67	67.7
23.6	20.4	56	60.7	24.4	20.9	53.2	77.5
23.9	20.4	53.1	60.3	24.8	21.1	53.9	80.4
23.8	20.3	53.2	64.2	27.9	23	53.8	85.4
22.8	20.4	62.7	65	27.7	23.1	72.2	89.4
29.1	19.2	37.6	51.2	26.9	24.6	52.1	51.7
22.6	20.7	53.3	56.2	28.5	24.6	54.1	52.3
22.5	20.8	53.5	54.3	28.2	24.3	56.2	51.1
22.6	20.7	52.7	53.5	27.9	24.9	52.6	51.7
22.3	20.8	53.6	53.8	28.9	25	52.1	51
22.8	20.9	52.3	53.5	29.9	25	49.9	51.7
22.2	20.9	51.4	52.7	29.9	25.3	51.5	52.5
22.2	21.1	52.3	53.6	28.5	25.5	53.2	53.4
22.1	20.9	54	54	29.8	25.9	54.4	52.4
22	20.9	53.6	54.1	28.9	25.7	56.4	55.5
21.8	20.9	55.9	53.4	28.9	25.3	56.9	54.5
22	21	54.5	54.4	28.6	25.4	58.2	56.2
21.9	21.3	55.8	54.3	26.4	25.6	56.9	55.4
21.7	21.5	56.5	54.2	27.9	25.7	58.3	54.2
23.7	19.2	52.2	56.4	30.2	25.3	49.7	57.6
22.3	19.3	54.1	59.5	28.9	24.4	55.8	65
22.3	19.3	52.6	60.9	28.9	24.2	53.2	66.1
22.2	19.2	52.7	60	29.4	24.9	54.4	65.8
22.2	19.5	52.8	60.6	30.8	25.1	54.4	68.6
23.4	20.1	55.5	60.6	32.4	25	57.4	68.3
25.1	20	54.5	59.6	31.7	25.4	56	69.6
24.8	20.1	56.9	60.9	30	25.6	58.3	69
25	20.1	56	61.9	30.3	25.4	58.9	72.7
25.6	20	55.4	63.8	29.2	25.1	69.1	78.3
25.6	20.2	57	66.3	29.8	25.3	69.8	79
25.8	20.2	56.4	62.4	28.4	25.4	71.1	76.4
24.6	19.5	66.1	70.7	28	25.3	78.2	83.1
25.3	19.5	59.1	69.6	27.1	25.3	73.8	81.6
24.5	19.4	66.2	72.1	27.7	25.1	78.1	82.9
25.1	19.9	62.3	75.7	27.6	24.4	73.6	84.6
