# Supplementary material for: Contrasting processing tomato cultivars unlink yield and pollen viability under heat stress
Source: AoB Plants. 2021 Jul 17;13(4):plab046. doi: 10.1093/aobpla/plab046 (PMC8356174; doi:10.1093/aobpla/plab046)
Supplement: plab046_suppl_Supplementary_Table_S3 [file plab046_suppl_supplementary_table_s3.xlsx]

## Sheet: Sheet1
		Yield (Kg/m2)
Year	Location	H4107	Test Average	H9780
2005	Akko	na	13.1	14.2
2005	Upper Galilee	na	12.3	14.2
2005	Yifat	na	12.1	10.8
2006	Akko	na	13.4	12.9
2006	Beit HaShita	na	9.9	10.4
2006	Eden	na	11.9	11.8
2006	Kfar Hahoresh	na	11.2	9.9
2006	Yaen	na	7.6	5.1
2007	Geva	na	11.5	11.5
2007	Megido	na	10.8	10.8
2007	Upper Galilee	na	12.6	13.7
2008	Akko	na	11.6	10.7
2008	Geva	na	12.2	12.4
2008	Megido	na	10.7	8.8
2008	Upper Galilee	na	8.1	7.9
2009	Eden	na	12.7	13.4
2009	Geva	na	13.4	14.5
2009	Megido	na	11.8	11.8
2009	Upper Galilee	na	12.8	13.9
2010	Akko	na	13.8	13.3
2010	Eden	na	13	13
2010	Ramat David	na	10.8	10.8
2010	Geva	na	12.5	12.7
2010	Mesilot	na	8.4	7.3
2010	Upper Galilee	na	5.8	5.8
2011	Akko	15.1	14.2	13.7
2011	Eden	10.6	9.3	9.1
2011	Geva	13.1	9.8	9.3
2011	Gilad	8.9	8.1	8
2011	Upper Galilee	12.9	10.9	11.1
2012	Akko	15.2	13	na
2012	Eden	11.7	10.7	na
2012	Gadash haemek	10.8	10.7	na
2012	Geva	16.5	14.7	na
2012	Neve Eitan	10.7	9.8	na
2012	Upper Galilee	11.9	10.2	na
2013	Eden	11.2	11.3	na
2013	Gadash haemek	na	13.7	12.9
2013	Geva	na	9.9	10
2013	Upper Galilee	na	12.3	12.2
2014	Akko	16	13.5	13
2014	Gadash haemek	14.5	12.6	na
2014	Geva	15.8	13.2	na
2014	Upper Galilee	13.9	9.4	na
2015	Akko	15.7	14.4	na
2015	Gadash haemek	13.2	11.3	na
2015	Upper Galilee	14.7	13.3	na
2016	Akko	12.1	10.1	na
2016	Eden	16.4	14.5	na
2016	Gadash haemek	7.8	7.3	na
2016	Geva	9.8	10	na
2016	Upper Galilee	7.8	6.5	na
2017	Akko	17.7	14.8	na
2017	Midrach Oz	10.3	9.7	na
2017	Geva	14.3	14	na
2017	Upper Galilee	13.1	11.1	na
2018	Upper Galilee	9.4	8.4	6.1
2018	Geva	10.8	9.4	na
2018	Midrach Oz	9.4	8.9	na
2018	Akko	13.5	12.5	na
2018	Upper Galilee	10.3	7.6	na
2019	Akko	13.7	12.8	na
2019	Upper Galilee	6.9	4.7	3.3
