# Supplementary material for: Contrasting processing tomato cultivars unlink yield and pollen viability under heat stress
Source: AoB Plants. 2021 Jul 17;13(4):plab046. doi: 10.1093/aobpla/plab046 (PMC8356174; doi:10.1093/aobpla/plab046)
Supplement: plab046_suppl_Supplementary_Table_S4 [file plab046_suppl_supplementary_table_s4.xlsx]

## Sheet: Sheet1
		Controlled experiment
	Fields	Control	MCHS
Y:PV	-0.6951	n.a.	n.a.
Y:FS	0.3355	n.a.	n.a.
Y:SN	0.3943	n.a.	n.a.
FS:SN	0.6014	0.5499	n.s.
FS:PV	-0.7801	-0.9706	-0.528
PV:SN	-0.8767	-0.7138	-0.624
